# Supplementary material for: Low reproductive skew despite high male-biased operational sex ratio in a glass frog with paternal care
Source: BMC Evol Biol. 2015 Sep 3;15:181. doi: 10.1186/s12862-015-0469-z (PMC4558732; doi:10.1186/s12862-015-0469-z)
Supplement: Additional file 1: — Microsatellite genotypes of all adults and tadpoles. (TXT 39 kb) [file 12862_2015_469_MOESM1_ESM.txt]

sex	ID	22a	22b	04a	04b	20a	20b	17a	17b	10a	10b	24a	24b	21a	21b	16a	16b
male	m001	74	74	134	134	299	319	255	267	112	120	176	340	178	178	185	201
male	m002	74	86	134	134	299	315	275	283	108	120	152	160	0	158	197	209
male	m003	74	74	134	134	291	307	267	279	116	128	156	304	0	158	193	201
male	m004	74	118	128	134	275	315	255	255	108	124	164	284	210	210	201	205
male	m005	74	78	134	134	295	307	243	267	112	116	160	292	182	214	193	205
male	m006	74	74	128	134	315	323	251	283	112	116	320	324	174	190	185	197
male	m007	74	74	134	134	295	295	263	271	112	112	152	312	198	186	197	201
male	m008	74	142	134	134	295	311	247	279	112	120	172	180	178	254	209	209
male	m009	74	134	134	134	307	311	255	275	112	116	256	284	174	174	197	205
male	m010	74	74	134	134	283	295	243	267	112	128	164	284	194	210	201	201
male	m011	74	74	0	134	303	307	243	255	108	116	160	168	0	0	201	201
male	m012	74	86	128	134	295	315	243	315	116	116	168	0	186	206	169	201
male	m013	74	74	128	134	283	303	0	0	112	120	168	288	210	210	201	209
male	m014	74	74	134	134	0	0	0	243	108	112	160	0	170	170	0	0
male	m015	74	118	134	134	283	307	267	323	104	112	164	272	186	234	0	0
male	m016	74	130	0	134	303	307	251	259	108	116	208	284	174	178	161	197
male	m017	74	154	128	134	299	319	255	255	108	112	176	292	150	202	201	205
male	m018	74	142	134	134	295	295	243	335	112	116	180	284	190	210	181	201
male	m019	74	134	134	137	275	303	243	271	116	120	168	168	186	258	197	201
male	m020	74	154	134	134	307	323	255	259	112	116	164	284	170	190	201	201
male	m021	74	82	134	134	303	319	243	279	112	156	280	280	182	182	201	209
male	m022	74	82	134	134	291	311	255	267	112	140	160	172	146	234	161	205
male	m024	74	106	128	134	295	311	239	247	112	112	168	296	190	270	165	185
male	m025	74	150	128	134	295	0	267	279	100	108	168	304	170	174	201	205
male	m026	74	82	128	134	291	315	275	283	112	112	164	284	186	230	169	209
male	m027	74	74	134	134	315	319	267	311	116	116	164	168	162	162	201	205
male	m028	74	82	134	134	303	311	251	275	100	112	164	308	194	194	197	197
male	m029	74	74	128	128	307	307	255	263	116	156	164	280	162	0	177	209
male	m031	74	74	128	134	291	323	255	267	0	112	152	284	150	150	201	213
male	m032	74	118	128	134	295	299	243	299	116	120	156	164	214	258	169	189
male	m034	74	130	134	134	291	303	267	271	112	120	148	168	198	202	185	201
male	m035	74	74	128	134	295	303	251	259	112	120	156	320	182	222	185	193
male	m036	70	74	128	134	287	291	267	315	108	116	164	268	0	0	197	213
male	m037	82	118	128	134	0	0	271	275	112	120	172	324	150	178	205	209
male	m038	74	82	134	134	291	311	259	263	112	116	164	284	190	190	201	205
male	m039	70	74	134	134	295	303	267	271	112	112	164	176	250	250	197	197
male	m040	70	74	128	134	287	295	247	267	100	112	312	320	190	190	193	197
male	m041	74	74	134	134	295	299	255	263	112	120	280	344	158	178	185	197
male	m042	74	82	134	134	315	323	255	259	112	120	156	160	146	146	197	201
male	m043	74	74	134	134	295	327	255	275	100	108	152	168	222	222	197	197
male	m046	74	0	128	134	295	315	271	279	112	116	144	260	0	222	197	209
male	m047	74	106	134	134	299	303	255	255	116	120	148	308	178	190	165	197
male	m048	74	134	128	134	295	311	251	279	108	120	156	208	0	250	193	205
male	m051	74	74	134	134	295	303	259	323	112	120	160	168	174	174	201	209
male	m055	74	154	128	134	291	295	243	251	116	116	0	280	0	226	165	181
male	m057	78	154	128	134	299	307	255	287	116	120	172	276	0	258	197	201
male	m058	74	74	128	134	275	295	251	255	116	132	164	288	0	0	201	205
male	m060	70	74	128	134	283	287	251	267	108	120	160	164	170	170	201	213
male	m063	74	74	134	134	299	315	227	247	96	116	152	164	170	170	197	209
male	m064	86	138	128	134	295	303	267	287	112	128	168	308	0	0	189	197
male	m065	74	118	128	134	291	299	259	267	108	116	200	296	0	0	197	209
male	m066	74	138	134	134	307	311	239	251	104	112	164	0	186	210	201	205
male	m067	74	142	128	128	283	307	251	259	100	120	160	168	0	0	165	201
male	m068	74	74	134	134	295	299	259	323	116	136	172	308	174	174	197	205
male	m069	74	134	128	134	295	303	235	235	116	120	164	164	162	186	185	209
male	m070	74	74	134	134	0	0	259	259	116	116	160	280	174	190	193	201
male	m071	74	82	134	134	295	295	0	0	116	116	280	316	186	214	201	205
male	m073	74	134	128	134	295	319	0	0	100	116	168	296	206	206	201	209
male	m074	70	74	134	134	303	323	267	287	112	112	148	284	282	282	197	197
male	m075	70	74	128	134	275	307	251	343	112	120	160	368	0	166	185	213
male	m076	74	142	134	137	307	323	251	259	112	116	152	172	0	0	197	209
male	m077	70	74	134	134	295	311	259	263	112	116	172	176	178	178	197	197
male	m081	74	74	134	134	291	311	0	0	116	124	172	300	178	178	193	201
male	m082	74	0	128	128	295	299	255	271	112	116	292	312	230	258	197	201
male	m086	74	142	134	137	303	303	259	279	108	116	160	164	170	238	205	209
male	m087	82	134	128	134	279	295	231	291	112	116	168	308	182	194	197	201
male	m090	74	82	0	0	275	311	251	263	120	120	0	0	166	234	193	209
male	m092	74	74	0	0	315	315	247	283	100	120	164	316	0	0	193	197
male	m095	74	82	134	134	299	307	247	343	108	112	148	168	166	254	193	205
male	m096	74	86	128	134	319	319	247	259	112	116	172	268	150	0	189	205
male	m098	74	74	134	134	303	311	267	267	112	0	168	0	0	0	181	197
male	m100	74	82	134	134	299	311	235	263	108	120	0	0	0	0	169	193
male	m105	74	74	134	134	311	315	247	271	120	128	0	0	162	174	193	209
male	m106	74	142	134	134	303	307	255	255	112	112	176	320	154	154	193	197
male	m108	78	158	128	134	283	287	259	287	108	120	160	176	178	190	193	197
male	m109	0	142	128	134	311	319	255	279	108	120	160	160	146	186	185	197
male	m111	74	78	128	134	295	307	255	271	112	128	272	308	170	194	201	209
male	m113	70	74	128	134	299	307	259	263	112	116	168	172	194	258	193	209
male	m114	82	142	134	134	295	299	271	331	112	112	0	0	0	0	181	201
male	m115	74	74	134	134	279	295	267	283	112	112	152	172	182	182	205	209
male	m116	74	138	128	134	287	315	255	271	108	120	0	0	150	194	181	185
male	m119	74	78	128	134	311	319	263	267	96	120	280	316	186	186	209	209
male	m120	74	74	0	134	299	319	247	255	112	116	280	316	170	210	169	205
male	m122	74	130	128	134	295	303	247	275	108	108	164	164	170	234	181	193
male	m123	74	110	128	134	295	303	259	263	0	0	272	308	0	0	181	181
male	m125	74	142	134	134	283	283	231	267	116	124	172	172	178	186	193	209
male	m126	74	130	128	128	303	319	255	275	116	140	168	0	174	0	177	201
male	m127	74	138	134	137	295	307	243	331	96	116	172	256	186	190	185	0
male	m133	74	118	134	134	295	311	231	255	0	0	160	164	0	0	185	201
male	m139	86	134	128	134	303	311	263	267	112	112	296	304	150	186	197	209
male	m140	74	74	128	134	295	299	243	267	108	120	292	316	194	250	169	193
male	m144	74	82	128	134	299	299	247	271	112	120	0	0	0	0	181	185
female	f030	74	82	128	134	279	299	271	283	104	120	224	296	170	170	197	205
female	f044	74	82	0	134	283	299	235	279	112	124	280	312	190	190	185	201
female	f045	74	74	128	134	299	319	243	287	116	144	316	316	282	282	201	213
female	f049	74	74	134	134	299	303	271	275	104	120	148	168	182	222	197	197
female	f050	74	74	134	0	299	307	247	255	108	112	164	308	0	0	161	205
female	f052	74	134	128	134	287	299	271	299	120	120	268	340	202	262	181	205
female	f053	74	74	134	134	299	303	0	0	112	112	0	0	158	186	189	197
female	f054	74	74	134	134	303	303	247	271	116	124	152	324	158	178	181	185
female	f056	74	74	128	134	299	323	0	0	116	116	152	292	178	186	201	213
female	f059	74	74	128	134	283	283	0	0	104	108	0	0	174	194	181	193
female	f061	74	138	128	134	303	311	251	0	112	112	164	292	258	258	181	205
female	f062	74	142	128	134	279	299	279	295	100	116	164	316	178	246	185	197
female	f072	70	118	128	134	275	291	295	0	112	120	164	296	190	222	189	201
female	f078	74	110	134	134	323	327	267	287	108	120	172	276	178	178	197	205
female	f079	74	74	134	134	287	303	287	291	108	112	160	160	198	198	197	201
female	f080	70	158	128	134	283	299	251	283	120	120	164	172	186	246	165	205
female	f083	74	74	128	134	283	291	255	259	0	0	172	280	174	174	177	205
female	f084	74	130	128	128	283	307	247	263	100	112	164	172	190	254	201	205
female	f085	74	154	134	134	303	315	271	283	108	124	160	164	178	214	181	189
female	f088	70	150	128	134	299	299	247	287	112	124	160	172	190	190	169	193
female	f089	74	74	134	134	291	319	247	255	124	140	148	324	166	198	185	209
female	f091	70	74	134	134	279	319	247	263	112	116	168	176	178	178	185	197
female	f093	74	138	128	134	291	319	259	291	108	116	172	316	190	0	189	201
female	f094	74	82	128	134	303	331	287	331	112	116	168	288	186	246	161	193
female	f097	74	78	134	134	295	323	263	271	120	128	0	0	0	234	197	201
female	f099	82	134	128	134	279	307	247	275	0	112	308	0	0	0	161	201
female	f101	82	154	134	134	295	303	259	263	0	0	160	280	182	186	197	201
female	f102	74	82	134	134	311	311	251	295	120	0	164	172	186	238	201	201
female	f107	74	82	134	134	283	319	243	255	112	116	292	320	186	194	165	205
female	f110	74	138	128	134	295	295	255	275	120	140	0	0	0	0	197	201
female	f112	82	130	134	134	295	299	279	287	112	120	0	0	0	0	193	197
female	f117	74	138	0	134	307	311	251	279	108	112	208	0	174	230	197	209
female	f118	74	134	134	134	291	295	259	259	120	140	160	280	170	186	193	197
female	f121	74	74	134	134	291	315	0	215	120	128	0	0	178	178	197	201
female	f124	74	130	134	134	303	311	263	343	112	120	156	160	198	222	197	201
female	f128	70	74	128	134	283	307	255	255	0	120	156	320	170	0	197	209
female	f129	74	138	128	134	311	311	235	263	116	128	260	0	214	214	185	201
female	f130	74	142	134	134	283	307	251	283	112	112	156	172	0	0	193	205
female	f131	74	126	134	134	295	299	243	263	108	116	172	308	0	154	201	201
female	f132	74	0	0	134	311	343	335	335	112	120	168	280	0	0	161	201
female	f134	74	78	134	134	283	299	251	251	120	0	0	0	150	158	173	201
female	f135	142	0	134	134	303	323	235	235	96	116	176	164	250	258	181	201
female	f136	74	150	128	134	307	311	283	283	112	120	0	0	150	210	161	197
female	f137	74	74	134	134	0	0	0	0	116	120	156	168	222	234	197	205
female	f141	74	118	122	128	295	311	275	299	0	0	168	328	234	234	205	213
female	f142	74	134	134	134	295	315	215	259	120	140	0	0	170	170	197	213
female	f143	74	74	128	134	303	315	279	283	108	116	260	292	0	146	193	201
female	*f1	74	82	128	134	295	311	243	259	116	124	160	268	178	214	201	205
female	*f2	74	82	134	134	275	295	219	271	112	116	168	168	186	186	185	209
female	*f3	70	74	134	134	295	311	243	263	108	116	308	316	210	214	201	205
female	*f4	74	74	128	134	311	315	247	267	112	116	172	324	170	174	201	205
female	*f5	74	78	134	134	275	311	267	299	116	128	152	164	170	178	197	205
female	*f6	74	126	128	134	299	315	243	299	108	112	172	312	214	254	193	197
female	*f7	74	138	128	134	295	323	255	267	108	108	164	256	146	186	205	209
female	*f8	70	74	128	134	283	303	259	267	96	140	168	320	178	194	205	209
female	*f9	74	82	134	134	291	295	247	259	112	116	168	312	150	190	197	209
female	*f10	74	82	134	134	275	295	251	299	116	116	164	272	194	194	197	197
female	*f11	74	74	128	134	287	295	251	251	108	112	296	308	178	186	205	205
female	*f12	74	74	128	134	283	303	251	259	108	116	172	268	178	190	165	197
female	*f13	70	74	128	134	307	343	263	279	104	112	160	168	198	242	197	197
female	*f14	74	74	134	134	291	307	231	335	120	120	152	316	170	202	205	205
female	*f15	74	74	134	134	295	299	263	263	112	112	160	160	174	174	201	209
female	*f16	74	86	128	134	311	311	251	267	112	128	164	176	194	194	201	213
female	*f17	82	82	128	134	303	319	267	267	112	116	164	308	166	186	197	201
female	*f18	74	78	134	134	291	295	255	279	112	112	164	308	178	190	189	201
female	*f19	74	86	128	134	279	331	243	251	112	116	164	172	174	186	193	205
female	*f20	74	74	134	134	295	323	243	251	112	116	172	308	174	186	185	205
female	*f21	74	82	134	134	303	311	263	283	108	112	148	168	178	186	197	201
female	*f22	82	86	128	134	275	299	243	287	108	112	280	312	170	186	205	209
female	*f23	74	74	134	134	283	303	255	263	108	132	268	300	158	186	197	209
female	*f24	74	74	134	134	291	315	251	271	112	116	148	184	174	178	181	185
female	*f25	74	74	128	134	291	291	251	251	112	128	168	172	170	182	169	201
female	*f26	74	74	128	134	303	307	315	315	112	124	156	268	194	230	193	197
female	*f27	86	118	134	134	299	319	255	283	108	108	164	172	154	194	181	193
female	*f28	74	82	128	134	323	323	263	267	108	120	284	292	158	238	181	197
female	*f29	74	86	128	134	303	319	251	271	112	116	152	164	158	170	185	201
female	*f30	74	82	134	134	311	311	219	255	100	112	164	180	178	270	193	209
unsexed	mf104	74	150	134	134	303	311	267	267	112	120	0	0	178	182	185	197
unsexed	mf023	74	86	128	134	303	311	255	259	104	116	152	284	274	274	205	217
tadpole	t145	74	142	134	134	295	319	247	335	0	0	168	180	178	190	181	197
tadpole	t146	74	142	128	134	315	323	235	315	112	112	168	176	186	250	169	181
tadpole	t147	86	142	128	134	315	323	235	243	112	112	164	168	206	250	169	201
tadpole	t148	74	0	128	134	295	319	255	263	112	120	172	340	178	178	0	185
tadpole	t149	74	78	128	134	319	323	255	271	112	120	156	176	178	234	185	197
tadpole	t150	74	142	122	128	295	299	239	243	120	140	168	316	190	282	201	201
tadpole	t151	74	142	128	134	299	311	239	243	96	120	0	0	190	190	185	201
tadpole	t152	74	142	134	134	295	299	247	255	112	120	0	0	0	210	161	209
tadpole	t153	74	142	134	134	307	311	255	279	120	128	180	308	0	0	0	0
tadpole	t154	74	138	128	134	275	295	271	315	112	112	168	168	206	206	185	201
tadpole	t155	74	86	128	134	275	295	219	243	112	112	168	168	186	186	201	209
tadpole	t156	74	130	128	128	283	299	255	263	112	116	164	292	0	190	0	205
tadpole	t157	74	130	128	128	295	307	263	271	112	116	172	312	190	230	197	201
tadpole	t158	74	82	134	134	299	303	263	267	120	140	280	340	178	0	185	201
tadpole	t159	74	82	134	134	299	303	255	263	96	120	160	176	178	186	197	201
tadpole	t160	74	74	128	134	283	295	279	279	100	112	312	0	170	190	185	201
tadpole	t161	74	146	128	134	0	0	235	267	108	112	304	312	0	174	201	201
tadpole	t162	74	142	134	134	283	295	251	263	112	112	152	172	198	278	193	197
tadpole	t163	74	74	134	134	283	295	251	271	112	112	152	172	158	198	193	201
tadpole	t164	74	154	128	134	0	0	0	0	108	120	156	164	178	182	185	205
tadpole	t165	74	154	134	134	295	303	259	283	112	124	0	0	178	182	181	193
tadpole	t166	74	142	134	134	295	299	243	263	120	140	164	308	214	214	169	205
tadpole	t167	74	74	128	134	295	311	243	263	96	116	156	308	0	0	0	205
tadpole	t168	70	74	128	134	303	319	251	263	112	120	168	288	178	210	185	209
tadpole	t169	74	74	128	134	279	319	251	263	112	120	168	288	178	210	197	201
tadpole	t170	74	82	134	134	291	295	0	0	112	112	172	284	174	230	169	185
tadpole	t171	74	82	128	134	291	295	0	0	112	112	164	172	174	230	169	185
tadpole	t172	70	74	134	134	291	295	247	255	112	124	312	324	190	198	185	193
tadpole	t173	74	74	134	134	291	295	247	255	112	124	148	320	166	190	185	193
tadpole	t174	74	74	128	134	311	315	267	279	0	0	164	260	170	222	197	209
tadpole	t175	74	78	134	134	275	315	267	271	0	0	144	164	0	170	205	209
tadpole	t176	74	82	128	134	283	303	271	287	112	120	160	172	150	210	197	209
tadpole	t177	74	118	134	134	283	303	275	287	120	128	0	0	178	198	201	209
tadpole	t178	74	126	134	134	0	299	243	255	112	120	280	296	178	214	185	193
tadpole	t179	74	74	128	134	299	315	243	263	112	112	296	0	178	214	185	193
tadpole	t180	74	138	134	134	295	323	255	259	108	120	168	256	146	174	201	209
tadpole	t181	74	138	134	134	303	323	255	259	108	112	168	256	174	186	201	209
tadpole	t182	74	74	128	134	303	303	259	267	120	140	168	320	0	194	209	209
tadpole	t183	70	74	128	134	295	303	259	259	96	120	160	168	0	0	201	209
tadpole	t184	74	74	134	134	295	315	271	275	108	120	152	172	0	0	197	209
tadpole	t185	78	86	128	134	299	323	263	283	0	0	0	0	0	0	161	197
tadpole	t186	70	74	128	134	287	295	247	247	112	112	312	320	190	190	197	197
tadpole	t187	74	74	134	134	295	307	247	247	112	112	312	320	190	270	193	197
tadpole	t188	74	126	128	134	295	299	263	299	108	120	172	280	178	254	197	197
tadpole	t189	74	126	128	134	275	299	263	299	112	112	312	344	158	254	185	193
tadpole	t190	74	74	134	134	299	319	243	263	112	120	292	344	178	194	185	205
tadpole	t191	74	82	134	134	283	295	243	263	112	116	292	344	158	194	165	185
tadpole	t192	74	82	128	134	291	299	0	0	112	120	152	224	0	0	0	0
tadpole	t193	74	74	128	134	279	291	255	271	0	0	152	296	150	170	201	205
tadpole	t194	70	82	128	134	299	303	243	247	124	156	172	280	190	0	193	201
tadpole	t195	74	74	128	134	291	299	255	275	112	112	152	296	150	186	197	201
tadpole	t196	74	74	128	134	299	323	267	275	112	112	152	308	150	158	197	213
tadpole	t197	74	74	128	134	299	307	267	299	120	128	268	268	158	262	181	193
tadpole	t198	74	74	134	134	287	307	279	279	120	128	268	268	262	262	193	205
tadpole	t199	74	0	0	134	307	323	263	287	116	116	152	276	186	258	197	213
tadpole	t200	74	154	128	134	299	307	255	271	116	116	0	292	186	0	197	201
tadpole	t201	74	154	128	134	295	303	0	0	108	116	164	164	214	214	189	189
tadpole	t202	74	74	128	134	295	315	243	283	116	124	156	164	214	214	181	189
tadpole	t203	74	74	128	134	295	303	275	299	104	116	156	168	182	214	189	197
tadpole	t204	74	118	134	134	299	299	275	299	104	120	164	168	0	182	169	197
tadpole	t205	74	74	128	134	299	311	243	243	0	0	164	308	258	258	169	201
tadpole	t206	74	118	128	134	295	295	263	299	108	116	156	308	214	214	189	205
tadpole	t207	74	74	128	134	283	311	223	239	112	116	172	172	0	174	165	205
tadpole	t208	74	74	134	134	303	307	251	251	104	116	172	304	0	186	165	201
tadpole	t209	70	74	128	134	275	311	251	343	112	120	164	368	166	238	201	213
tadpole	t210	70	82	128	134	307	311	251	251	112	120	164	368	166	238	185	201
tadpole	t211	70	78	128	134	295	307	251	0	0	120	312	368	146	166	185	197
tadpole	t212	70	70	134	134	0	0	251	251	120	120	0	0	166	234	197	213
tadpole	t213	74	110	128	128	275	323	251	267	108	112	160	276	0	0	205	213
tadpole	t214	70	110	128	134	275	327	251	267	116	120	160	172	178	178	197	213
tadpole	t215	70	158	128	128	275	283	251	251	0	0	160	164	246	246	205	213
tadpole	t216	70	70	128	134	275	299	343	343	0	0	164	368	246	246	205	213
tadpole	t217	74	118	131	134	307	307	243	279	112	112	160	172	170	242	181	197
tadpole	t218	70	74	128	134	299	307	263	267	0	0	160	172	170	242	197	209
tadpole	t219	74	74	134	134	287	299	267	291	112	112	160	340	178	198	197	201
tadpole	t220	74	74	134	134	299	303	255	291	108	120	160	176	178	198	201	201
tadpole	t221	74	82	134	134	0	0	0	0	0	0	152	296	170	186	197	201
tadpole	t222	74	74	134	134	0	0	0	0	104	112	152	296	170	198	201	205
tadpole	t223	74	126	134	134	291	315	231	247	116	120	152	308	170	202	197	205
tadpole	t224	74	82	134	134	291	315	227	255	96	120	164	292	170	202	197	205
tadpole	t225	74	154	128	134	287	315	271	315	108	108	164	164	0	214	189	213
tadpole	t226	74	154	134	134	291	315	283	315	0	0	164	164	0	214	181	197
tadpole	t227	70	138	128	128	291	319	259	315	116	116	268	316	0	190	189	197
tadpole	t228	74	138	128	128	291	291	267	291	108	116	268	316	0	190	189	197
tadpole	t229	74	78	134	134	299	307	251	323	104	112	164	324	150	234	173	197
tadpole	t230	74	78	0	134	299	307	251	0	112	120	272	324	150	186	197	201
tadpole	t231	74	74	134	134	319	323	251	263	112	112	152	176	178	178	185	197
tadpole	t232	146	74	227	137	307	319	247	251	112	156	172	176	178	178	197	209
tadpole	t233	74	74	128	134	295	303	255	271	112	116	312	324	158	230	185	197
tadpole	t234	74	74	128	134	299	303	247	271	112	116	312	324	158	230	185	197
tadpole	t235	74	74	134	134	299	303	247	263	96	116	164	268	170	186	205	209
tadpole	t236	74	82	134	134	0	0	247	263	96	132	164	268	170	186	209	209
tadpole	t237	74	78	134	134	0	0	267	319	96	132	320	324	178	178	197	209
tadpole	t238	70	74	134	134	283	303	259	267	0	0	320	324	194	194	181	205
tadpole	t239	74	82	128	134	295	331	247	287	112	112	180	288	0	0	193	209
tadpole	t240	82	142	134	134	303	311	247	331	112	120	168	172	178	186	161	209
tadpole	t241	74	138	134	134	291	303	251	267	108	112	200	292	0	258	205	209
tadpole	t242	74	138	128	134	299	303	251	259	0	112	164	200	0	258	205	0
tadpole	t243	74	134	134	134	295	295	263	279	108	116	208	316	214	0	205	205
tadpole	t244	74	74	134	134	295	311	263	279	108	120	156	316	214	250	201	205
tadpole	t245	74	82	128	134	283	291	0	0	0	0	0	280	190	226	165	201
tadpole	t246	74	154	128	134	283	291	251	279	116	124	0	0	166	0	185	0
tadpole	t247	74	74	134	134	295	299	267	271	104	112	168	320	0	182	193	197
tadpole	t248	70	74	128	134	287	299	247	271	104	112	148	312	190	222	197	197
tadpole	t249	74	142	128	128	283	311	259	267	0	0	160	176	194	194	201	213
tadpole	t250	74	86	128	134	307	311	251	251	120	128	168	176	194	194	165	213
tadpole	t251	74	74	134	134	295	299	263	323	112	136	160	308	174	174	205	209
tadpole	t252	74	74	137	134	295	299	263	323	112	136	160	308	174	174	201	205
tadpole	t253	70	130	134	134	303	343	259	279	112	116	160	208	174	198	161	197
tadpole	t254	74	74	128	134	303	343	259	263	108	116	168	284	178	178	197	197
tadpole	t255	74	78	134	134	291	311	247	279	112	112	156	308	162	190	189	209
tadpole	t256	74	74	128	134	0	0	255	271	108	120	172	256	174	186	193	205
tadpole	t257	74	74	128	134	295	311	267	271	108	120	172	256	174	186	185	209
tadpole	t258	74	78	134	134	283	287	251	259	108	108	160	172	190	190	193	197
tadpole	t259	74	78	134	134	283	287	251	259	108	108	160	172	178	190	197	197
tadpole	t260	82	142	128	134	295	307	247	279	108	112	180	308	178	178	161	209
tadpole	t261	134	142	134	134	307	311	247	275	108	120	172	308	0	186	201	209
tadpole	t262	74	74	134	134	303	311	259	295	0	0	164	284	178	186	161	201
tadpole	t263	74	82	134	134	307	311	251	259	0	0	172	208	174	238	0	0
tadpole	t264	74	142	134	134	0	0	335	335	112	120	0	0	170	210	201	205
tadpole	t265	74	74	134	134	291	295	231	0	112	120	0	0	0	0	181	205
tadpole	t266	74	74	128	134	303	319	259	279	112	116	260	268	150	150	193	205
tadpole	t267	74	74	128	128	303	319	247	283	108	116	172	292	146	150	193	205
tadpole	t268	74	74	134	134	323	291	259	267	108	120	276	296	0	146	205	209
tadpole	t269	74	110	134	134	291	323	259	287	108	120	276	296	0	178	197	209
tadpole	t270	74	142	134	134	283	311	251	255	112	120	156	160	146	146	197	205
tadpole	t271	74	142	134	134	283	319	251	279	112	120	160	172	146	146	185	193
tadpole	t272	74	138	134	134	299	303	263	267	116	128	168	292	178	178	189	189
tadpole	t273	70	74	128	134	299	303	251	283	108	120	0	172	0	178	161	165
tadpole	t274	0	0	128	134	299	307	251	283	108	120	0	172	178	186	197	205
tadpole	t275	74	74	134	134	291	315	215	255	108	120	160	164	178	210	197	201
tadpole	t276	74	74	128	134	291	315	215	255	108	120	160	164	178	210	197	201
tadpole	t277	74	74	134	134	295	311	271	271	124	136	160	172	174	210	181	197
tadpole	t278	74	154	134	134	299	303	259	283	108	116	160	308	178	178	189	197
tadpole	t280	74	138	128	134	295	319	259	275	112	120	172	176	150	194	201	205
tadpole	t281	74	86	128	134	0	0	259	275	112	120	0	0	150	150	189	197
tadpole	t282	74	82	128	134	295	299	271	279	116	120	0	0	0	150	197	205
tadpole	t283	74	82	128	134	299	315	279	283	104	116	144	224	170	222	197	209
tadpole	t284	74	74	128	134	287	299	243	267	112	144	312	316	190	282	193	213
tadpole	t285	74	74	128	134	295	299	243	247	100	116	312	316	190	282	193	201
tadpole	t286	74	130	134	134	295	307	239	287	104	120	0	0	186	190	197	201
tadpole	t287	74	82	134	134	299	307	251	287	112	120	0	0	186	190	193	201
tadpole	t288	74	74	134	134	291	303	259	343	108	112	156	200	0	0	197	201
tadpole	t289	74	74	128	134	291	303	259	343	112	116	156	200	0	0	197	209
tadpole	t292	74	74	128	134	295	331	251	259	116	116	172	172	174	174	193	197
tadpole	t293	74	74	128	134	295	331	0	251	116	116	164	308	174	186	205	205
tadpole	t294	70	74	134	134	283	319	251	267	112	116	0	0	174	210	185	201
tadpole	t295	74	74	134	134	0	0	0	0	0	0	284	308	174	194	201	201
tadpole	t296	74	82	128	134	295	303	271	283	108	128	148	272	0	0	0	201
tadpole	t297	74	74	128	134	295	311	263	271	108	128	168	308	0	0	165	0
tadpole	t298	74	82	134	134	299	307	235	255	116	124	164	280	190	190	201	201
tadpole	t299	74	82	128	134	283	323	235	255	112	124	280	284	170	190	185	201
tadpole	t300	74	74	128	134	283	331	259	287	116	120	168	168	186	210	161	201
tadpole	t301	74	74	128	128	283	303	263	287	116	120	168	168	186	210	193	201
tadpole	t302	70	74	134	134	279	319	243	279	104	112	160	300	170	242	197	209
tadpole	t303	74	74	134	134	307	319	267	279	104	112	160	300	170	242	181	197
tadpole	t304	74	82	128	134	303	311	247	247	108	112	164	292	170	170	181	193
tadpole	t305	74	74	128	128	0	0	275	275	108	112	164	308	170	170	181	193
tadpole	t306	74	82	134	134	303	0	243	267	0	0	168	280	170	186	205	205
tadpole	t307	74	82	128	134	0	0	267	287	108	144	304	312	174	174	201	209
tadpole	t308	74	74	128	134	295	311	267	267	108	116	168	184	0	186	205	205
tadpole	t309	74	74	134	134	295	311	247	267	100	112	168	0	170	174	201	201
tadpole	t310	74	74	134	134	283	319	0	0	116	132	172	300	186	186	0	217
tadpole	t311	74	74	0	257	283	283	231	263	108	124	172	300	0	0	201	209
tadpole	t312	74	82	128	134	307	323	251	259	100	112	172	308	178	0	185	209
tadpole	t313	74	74	128	137	299	323	243	259	112	116	168	308	178	0	205	209
tadpole	t314	74	86	0	0	299	303	255	267	112	112	164	308	186	0	189	205
tadpole	t315	74	86	128	134	303	307	247	267	108	112	0	0	166	186	189	205
tadpole	t316	74	0	128	134	307	311	251	255	108	112	160	208	0	186	197	209
tadpole	t317	74	0	122	128	311	311	251	255	108	120	160	208	0	186	185	209
tadpole	t318	70	74	134	134	283	295	263	263	116	120	168	308	210	210	193	201
tadpole	t319	74	74	134	134	303	311	243	259	108	120	168	316	210	210	197	201
tadpole	t320	74	74	128	134	295	307	255	259	112	120	160	272	0	170	0	201
tadpole	t321	74	74	128	134	291	307	259	271	120	128	160	308	170	170	193	201
tadpole	t322	74	82	134	134	275	283	267	291	112	124	172	312	166	186	209	209
tadpole	t323	74	82	128	134	275	283	243	267	0	0	0	0	170	178	201	209
tadpole	t324	74	134	128	134	295	311	255	263	108	120	160	308	146	146	197	201
tadpole	t325	74	134	128	134	295	311	243	255	108	108	160	172	166	186	185	205
tadpole	t326	70	74	134	134	283	295	247	283	108	120	164	172	170	186	193	205
tadpole	t327	74	74	134	134	283	303	247	251	108	120	164	164	170	246	193	205
tadpole	t328	74	82	128	134	291	299	251	259	112	112	172	148	194	174	185	209
tadpole	t329	74	74	128	137	291	299	251	259	112	112	172	184	194	198	181	209
tadpole	t330	74	82	134	134	279	295	243	275	112	116	256	308	186	186	185	201
tadpole	t331	74	82	128	134	279	295	275	331	112	116	256	308	186	186	185	201
tadpole	t332	74	74	128	134	0	0	251	255	124	128	168	308	166	0	0	201
tadpole	t333	74	74	128	128	0	319	251	255	112	128	172	308	166	0	0	201
tadpole	t334	74	74	134	134	303	311	255	255	120	132	160	300	158	186	0	197
tadpole	t335	74	74	134	134	295	319	279	279	108	120	160	300	146	146	169	185
tadpole	t336	74	0	128	134	291	291	291	315	108	116	164	316	0	0	189	197
tadpole	t337	74	74	128	134	287	319	291	315	108	116	172	268	0	190	201	213
tadpole	t338	74	82	134	134	291	307	255	255	108	140	148	168	166	186	185	201
tadpole	t339	74	82	134	134	303	319	255	255	108	140	160	324	166	186	185	201
tadpole	t340	74	74	128	134	291	303	267	291	108	108	160	164	0	0	197	213
tadpole	t341	74	74	128	134	291	303	267	287	112	116	160	164	0	0	197	201
tadpole	t342	74	74	134	134	275	291	0	0	108	120	164	164	178	210	201	205
tadpole	t343	74	74	134	134	275	291	0	0	108	128	164	164	178	210	197	201
tadpole	t344	74	0	0	134	295	299	243	275	120	128	164	168	0	0	0	0
tadpole	t345	74	74	0	0	295	299	0	0	104	112	0	0	182	210	197	201
tadpole	t346	74	82	134	134	0	0	263	283	112	112	156	164	186	0	0	201
tadpole	t347	74	82	128	134	0	0	263	275	112	112	160	284	0	186	201	209
tadpole	t348	74	74	128	134	303	307	243	247	116	116	168	324	178	182	181	201
tadpole	t349	74	74	134	134	303	307	243	247	108	124	160	324	158	198	181	201
tadpole	t350	70	74	134	134	299	307	243	315	116	124	156	156	0	0	189	193
tadpole	t351	74	118	134	134	299	307	243	315	120	124	164	268	230	258	169	197
tadpole	t352	74	74	128	134	307	331	255	331	108	112	168	288	0	0	0	185
tadpole	t353	74	74	128	134	303	331	255	287	108	112	168	168	0	0	0	193
tadpole	t354	74	82	134	134	303	307	251	267	104	112	164	164	186	186	0	0
tadpole	t355	74	82	128	134	303	307	251	267	104	116	164	172	186	186	0	0
tadpole	t356	82	86	134	134	299	303	263	275	116	120	152	284	0	186	197	197
tadpole	t357	74	82	134	134	299	303	259	275	120	120	152	160	0	186	197	201
tadpole	t358	70	74	134	134	295	323	267	275	112	120	148	168	222	282	197	205
tadpole	t359	74	74	134	134	295	303	267	271	112	120	148	168	234	282	197	205
tadpole	t360	74	82	128	134	299	307	243	279	112	124	0	148	214	214	201	205
tadpole	t361	74	74	128	134	283	295	243	279	112	112	160	340	190	214	193	201
tadpole	t362	74	82	134	134	0	0	279	283	104	116	144	296	170	222	197	205
tadpole	t363	74	82	128	134	0	0	271	279	112	120	144	224	170	222	197	209
tadpole	t364	74	74	128	134	0	0	255	263	112	116	164	288	0	0	0	0
tadpole	t365	74	74	128	128	295	307	251	263	112	132	0	0	0	190	201	205
tadpole	t366	70	74	134	134	275	275	219	255	108	116	164	168	158	186	193	201
tadpole	t367	74	74	134	134	275	295	219	251	116	116	164	168	158	186	185	201
tadpole	t368	74	82	128	134	299	307	279	343	108	112	148	208	174	166	193	205
tadpole	t369	74	74	128	134	299	307	251	343	108	112	168	208	174	254	197	205
tadpole	t370	74	82	134	134	307	319	267	271	104	116	164	308	186	186	0	0
tadpole	t371	74	82	128	134	307	319	263	267	104	116	164	308	166	186	0	0
tadpole	t372	74	74	128	134	303	315	263	315	0	0	156	308	194	194	0	205
tadpole	t373	74	74	128	128	303	303	259	315	0	0	156	308	194	194	181	197
tadpole	t374	70	74	134	134	303	311	243	263	116	120	168	308	210	210	201	209
tadpole	t375	74	74	128	134	283	295	263	263	108	112	0	0	210	210	201	201
tadpole	t376	74	82	128	134	299	311	263	279	116	120	152	156	178	250	205	205
tadpole	t377	74	82	128	134	299	311	251	279	116	120	152	156	178	250	201	205
tadpole	t378	74	82	134	134	295	299	247	259	0	0	164	280	170	182	197	201
tadpole	t379	74	74	128	134	283	311	243	263	112	116	284	260	0	0	185	201
tadpole	t381	74	74	128	134	295	311	235	267	112	116	164	208	0	0	201	201
tadpole	t382	0	0	0	0	283	299	255	267	108	128	164	164	194	0	201	205
tadpole	t383	74	74	134	134	295	299	243	255	108	112	0	0	210	0	161	201
tadpole	t384	74	82	128	134	299	303	263	343	108	108	148	148	166	166	193	197
tadpole	t385	74	82	134	134	283	299	255	0	108	108	148	300	186	254	193	209
tadpole	t386	74	86	134	134	275	291	247	259	112	116	168	284	150	170	197	201
tadpole	t387	74	74	134	134	295	323	259	259	116	116	164	168	150	190	197	201
tadpole	t388	74	118	134	134	295	299	263	283	108	120	172	280	154	178	185	193
tadpole	t389	0	146	134	134	287	299	255	263	108	112	172	0	158	194	193	197
tadpole	t390	74	86	128	134	283	319	259	283	112	112	172	268	150	0	0	189
tadpole	t391	74	74	128	134	307	319	259	283	112	116	156	172	150	278	193	205
tadpole	t392	74	82	134	134	295	319	243	263	116	156	168	280	182	222	205	209
tadpole	t393	74	74	134	134	295	319	243	263	116	156	168	280	182	234	205	209
tadpole	t394	82	118	134	134	283	319	243	267	0	0	272	292	182	186	197	205
tadpole	t395	74	82	134	134	283	283	255	267	112	112	272	0	182	186	165	197
tadpole	t396	74	82	134	134	299	307	255	259	100	116	168	320	194	258	197	209
tadpole	t397	74	150	134	134	307	307	255	259	116	116	156	168	170	194	193	197
tadpole	t399	74	82	128	134	299	323	267	283	108	120	152	292	158	238	197	197
tadpole	t400	74	74	134	134	299	323	263	283	108	108	160	284	238	238	181	197
tadpole	t401	74	74	128	134	299	311	335	255	112	112	168	176	178	250	161	201
tadpole	t402	74	74	128	134	299	311	335	255	112	112	176	280	178	250	161	185
tadpole	t403	74	82	134	134	299	315	263	271	116	116	172	184	194	194	181	209
tadpole	t404	74	82	134	134	307	315	259	271	112	116	168	184	178	190	193	213
tadpole	t405	74	74	134	134	0	0	0	0	112	116	160	208	174	222	161	197
tadpole	t406	74	0	0	134	303	303	259	263	112	116	160	208	174	222	161	197
tadpole	t407	74	74	0	134	295	319	247	259	112	112	168	176	178	178	197	197
tadpole	t408	74	74	134	134	295	303	247	271	104	112	148	296	182	0	165	197
tadpole	t409	70	70	134	134	279	0	247	263	112	116	168	176	178	178	185	197
tadpole	t410	74	86	128	134	315	323	235	279	112	116	144	176	222	258	181	209
tadpole	t411	74	82	128	134	295	295	219	0	0	124	180	268	190	214	201	205
tadpole	t412	74	82	134	134	275	303	259	299	116	120	272	272	194	194	181	197
tadpole	t413	74	78	134	134	299	307	267	279	112	116	0	0	182	190	201	205
tadpole	t414	74	74	128	134	283	295	267	279	116	124	288	292	182	182	193	201
tadpole	t415	74	0	0	0	291	315	0	0	112	120	152	296	158	222	189	209
tadpole	t416	74	0	128	134	291	299	275	295	108	120	160	164	0	222	197	201
tadpole	t417	74	74	134	134	299	307	251	267	104	112	164	172	158	234	197	201
tadpole	t418	74	78	134	134	283	299	251	267	112	112	164	172	158	186	197	201
tadpole	t419	74	74	134	134	287	299	255	291	112	116	160	316	0	0	169	197
tadpole	t420	74	74	134	134	287	319	247	287	112	116	160	280	0	0	169	197
tadpole	t421	74	78	134	134	307	307	287	323	116	128	164	172	178	182	197	201
tadpole	t422	74	78	128	134	307	307	275	287	116	128	168	276	178	182	197	201
tadpole	t423	74	82	128	134	275	303	251	259	116	120	272	272	194	194	181	197
tadpole	t424	74	142	134	134	295	307	219	0	116	124	180	268	190	214	181	201
tadpole	t425	74	82	128	134	303	311	251	251	108	112	0	0	178	238	161	201
tadpole	t426	74	82	134	134	303	311	0	0	108	112	0	0	0	0	161	201
tadpole	t427	74	86	134	134	303	319	247	259	116	124	172	324	0	150	185	205
tadpole	t428	74	86	134	134	303	319	247	247	116	116	152	268	0	150	185	205
tadpole	t429	74	78	134	134	315	319	267	267	112	120	172	280	0	214	201	209
tadpole	t430	74	74	128	128	315	319	263	263	116	120	316	324	0	214	201	209
tadpole	t431	74	74	128	134	303	307	267	335	112	120	164	316	202	250	197	205
tadpole	t432	74	142	134	134	279	303	0	0	112	116	0	0	0	178	185	197
tadpole	t433	74	74	128	134	295	299	267	295	112	116	176	316	0	178	185	197
tadpole	t434	74	0	0	134	291	319	275	291	108	116	316	340	154	174	201	201
tadpole	t435	74	0	0	134	291	319	259	275	108	116	168	316	190	246	189	201
tadpole	t436	70	74	128	134	287	299	243	247	112	144	316	320	0	0	197	201
tadpole	t437	74	74	134	134	295	299	243	247	112	144	316	320	0	0	193	213
tadpole	t438	74	134	134	134	275	279	291	299	116	128	164	168	170	170	197	201
tadpole	t439	74	86	128	134	275	279	267	291	112	128	164	164	170	182	197	201
tadpole	t440	74	0	134	134	279	303	267	271	112	120	0	224	170	170	189	205
tadpole	t441	74	0	128	134	295	299	283	287	120	128	168	296	170	170	197	205
tadpole	t442	74	82	134	134	307	319	279	283	112	116	156	280	182	222	197	209
tadpole	t443	74	74	134	134	311	319	279	283	116	156	156	280	182	234	197	209
tadpole	t444	74	82	134	134	283	295	251	279	108	120	164	208	186	250	165	205
tadpole	t445	74	74	128	134	291	295	247	279	0	0	180	324	178	198	209	209
tadpole	t446	74	74	128	134	295	319	247	255	120	140	148	172	198	254	185	209
tadpole	t447	74	74	128	134	295	299	259	259	96	120	160	280	158	178	197	205
tadpole	t448	74	142	128	134	295	0	243	255	112	116	316	344	158	214	185	201
tadpole	t449	74	74	134	134	295	299	263	267	100	116	292	0	186	190	193	213
tadpole	t450	74	0	134	134	287	323	263	267	100	116	152	0	178	190	197	201
tadpole	t452	74	86	128	134	303	303	283	287	116	128	168	260	202	202	189	193
tadpole	t453	74	86	128	134	295	303	279	287	108	112	0	260	146	146	193	197
tadpole	t454	74	74	128	134	283	0	255	279	112	120	156	292	0	186	165	193
tadpole	t455	74	82	128	134	295	319	243	251	108	112	208	292	194	250	205	205
tadpole	t456	0	142	128	134	291	319	247	251	116	128	0	168	170	170	169	205
tadpole	t457	74	74	128	134	291	319	251	255	112	116	0	168	210	210	185	205
tadpole	t458	74	74	134	134	275	295	247	271	116	120	168	172	254	0	169	209
tadpole	t459	74	82	134	134	295	311	219	247	108	112	168	180	178	0	0	209
tadpole	t460	74	82	134	134	283	311	219	0	100	108	176	180	178	270	193	193
tadpole	t461	74	82	134	134	287	311	219	259	100	108	164	176	178	270	197	209
tadpole	t462	74	74	128	134	283	283	259	259	108	108	176	268	178	178	193	197
tadpole	t463	74	74	134	134	295	299	247	255	112	112	164	180	178	0	161	209
tadpole	t464	74	74	134	134	295	307	247	255	112	120	164	172	254	0	205	209
tadpole	t465	74	74	128	134	311	311	255	263	112	116	256	260	174	214	0	0
tadpole	t466	74	0	128	134	307	311	235	255	112	116	284	300	174	214	197	201
tadpole	t467	74	82	134	134	303	315	275	335	112	112	164	284	230	0	205	209
tadpole	t468	74	82	128	134	291	311	283	335	112	112	284	292	230	0	169	181
tadpole	t469	74	78	134	134	279	299	243	255	112	116	276	0	258	258	193	201
tadpole	t470	78	86	128	134	299	331	251	287	116	120	164	172	0	190	201	205
tadpole	t471	74	86	128	134	295	319	251	283	108	120	164	208	154	250	181	205
tadpole	t472	74	82	134	134	295	311	0	0	108	0	164	208	186	250	201	205
tadpole	t473	74	82	128	134	0	311	251	251	108	0	164	208	238	250	0	0
tadpole	t474	74	82	134	134	291	303	263	275	112	112	160	164	222	222	0	0
tadpole	t475	74	82	134	134	291	311	283	343	112	112	160	0	222	230	169	201
tadpole	t476	74	82	128	134	295	343	263	335	112	112	168	312	198	250	197	201
tadpole	t477	74	82	128	134	295	311	263	335	112	112	152	168	186	250	201	201
tadpole	t478	74	74	128	134	0	0	0	0	112	116	160	0	158	214	185	201
tadpole	t479	74	126	134	134	299	311	243	263	116	120	160	280	158	214	185	201
tadpole	t480	74	74	134	134	295	299	267	287	116	116	292	316	214	282	193	201
tadpole	t481	74	74	128	134	295	299	243	287	116	116	160	316	182	282	193	201
tadpole	t482	74	86	134	134	303	307	231	263	112	120	152	0	150	170	205	209
tadpole	t483	74	86	134	134	291	303	267	335	112	120	152	296	186	202	205	209
tadpole	t484	74	86	134	134	291	311	251	267	112	112	168	304	150	150	169	197
tadpole	t485	74	86	128	134	291	303	251	263	112	128	168	296	182	182	193	201
tadpole	t486	74	0	128	134	299	303	263	0	112	112	152	304	150	178	185	209
tadpole	t487	74	74	128	134	287	303	251	259	108	112	168	296	0	0	205	209
tadpole	t488	74	74	128	134	287	303	251	259	108	120	160	308	174	186	201	205
tadpole	t489	74	74	134	134	303	303	243	271	116	124	168	324	158	170	0	185
tadpole	t490	74	74	134	134	303	303	243	247	116	124	168	324	0	170	0	185
tadpole	t491	74	74	128	134	283	307	255	259	100	116	156	168	194	194	193	197
tadpole	t492	70	74	128	134	299	307	255	263	100	116	168	320	198	202	209	209
tadpole	t493	70	74	128	134	275	303	251	299	112	112	156	164	182	182	185	189
tadpole	t494	70	74	134	134	291	295	251	295	120	120	164	320	150	222	193	201
tadpole	t495	74	74	134	134	315	323	243	275	112	116	0	172	186	230	205	209
tadpole	t496	0	0	134	134	0	0	243	283	112	116	164	172	0	170	205	209
tadpole	t497	70	74	128	134	283	315	251	283	112	120	164	172	186	186	165	209
tadpole	t498	70	74	128	134	299	315	251	275	112	120	164	172	186	186	205	209
tadpole	t499	74	74	128	134	295	299	267	271	108	120	148	304	0	174	197	201
tadpole	t500	74	74	128	134	299	303	267	271	100	104	148	168	174	182	197	201
tadpole	t502	74	122	128	134	299	315	263	279	112	116	172	260	0	166	0	209
tadpole	t503	74	74	128	134	295	299	243	279	112	116	172	260	0	150	197	201
tadpole	t504	74	86	128	134	303	311	251	275	112	116	152	256	170	174	201	205
tadpole	t505	74	74	134	134	307	319	271	275	112	116	152	256	158	158	185	197
tadpole	t506	78	82	128	134	311	311	275	299	112	116	164	172	178	178	205	205
tadpole	t507	74	82	128	134	275	283	267	275	112	112	152	172	198	0	197	209
tadpole	t508	74	74	134	134	287	291	267	287	112	128	160	304	0	198	201	201
tadpole	t509	74	74	134	134	303	307	267	287	112	116	156	160	0	0	193	197
tadpole	t510	74	82	134	134	0	0	243	247	112	116	160	168	150	214	205	209
tadpole	t511	74	82	128	134	291	307	247	267	112	116	160	168	150	182	197	205
tadpole	t512	74	86	134	134	299	323	263	275	108	120	152	292	0	170	197	197
tadpole	t513	74	142	128	134	315	323	263	283	108	120	152	284	158	158	181	209
tadpole	t514	74	78	128	128	299	299	243	263	108	112	172	312	186	194	205	209
tadpole	t515	74	86	128	134	299	299	243	263	116	116	172	312	186	194	205	209
tadpole	t516	74	118	134	134	283	299	243	299	116	120	164	0	0	186	165	169
tadpole	t517	74	82	134	134	295	319	243	255	116	116	156	320	186	214	189	205
tadpole	t518	74	74	128	134	307	323	255	263	116	156	152	164	162	186	209	213
tadpole	t519	74	74	128	134	307	323	255	271	116	116	152	164	0	194	177	201
tadpole	t520	74	86	128	134	275	319	251	255	116	140	148	164	0	0	185	205
tadpole	t521	74	74	128	134	275	319	251	255	116	124	148	164	0	0	185	205
tadpole	t522	74	74	128	134	319	319	247	291	116	116	0	172	170	189	201	205
tadpole	t523	74	0	134	134	0	0	247	291	116	116	316	0	170	190	189	205
tadpole	t524	74	82	128	134	0	0	251	283	112	120	164	164	150	186	169	201
tadpole	t525	74	74	128	134	0	0	251	283	112	120	156	164	158	186	169	201
